# Supplementary material for: Photopolymerizable Ionogel with Healable Properties Based on Dioxaborolane Vitrimer Chemistry
Source: Gels. 2022 Jun 15;8(6):381. doi: 10.3390/gels8060381 (PMC9222776; doi:10.3390/gels8060381)
Supplement: Supplementary file 1 [file gels-08-00381-s001.zip]

Archive with 1 entries (1 files):
- gels-1755796-supplementary.pdf
